# Supplementary material for: Dynamical compensation in physiological circuits
Source: Mol Syst Biol. 2016 Nov 8;12(11):886. doi: 10.15252/msb.20167216 (PMC5147051; doi:10.15252/msb.20167216)
Supplement: Supplementary file 3 — Code EV1 [file MSB-12-886-s003.zip]

Archive with 3 entries (2 files):
- ComputerModelEV1/
- ComputerModelEV1/model.sbml
- ComputerModelEV1/README
