# Supplementary material for: Dynamical compensation in physiological circuits
Source: Mol Syst Biol. 2016 Nov 8;12(11):886. doi: 10.15252/msb.20167216 (PMC5147051; doi:10.15252/msb.20167216)
Supplement: Supplementary file 3 — Code EV1 [file MSB-12-886-s003.zip › ComputerModelEV1/model.sbml]

<?xml version="1.0" encoding="UTF-8"?>
<sbml xmlns="http://www.sbml.org/sbml/level3/version1/core" level="3" version="1">
  <model>
    <listOfCompartments>
      <compartment id="comp1" name="comp1" spatialDimensions="3" size="1" constant="true"/>
    </listOfCompartments>
    <listOfSpecies>
      <species id="y_1" name="y_1" compartment="comp1" initialConcentration="5.4" hasOnlySubstanceUnits="false" boundaryCondition="false" constant="false"/>
      <species id="y_2" name="y_2" compartment="comp1" initialConcentration="10.34" hasOnlySubstanceUnits="false" boundaryCondition="false" constant="false"/>
      <species id="y_3" name="y_3" compartment="comp1" initialConcentration="322" hasOnlySubstanceUnits="false" boundaryCondition="false" constant="false"/>
    </listOfSpecies>
    <listOfParameters>
      <parameter id="alpha" name="alpha" value="7.85" constant="true"/>
      <parameter id="C" name="C" value="0.001" constant="true"/>
      <parameter id="gamma" name="gamma" value="0.3" constant="true"/>
      <parameter id="muminus" name="muminus" value="1.7361e-05" constant="true"/>
      <parameter id="muplus" name="muplus" value="1.4583e-05" constant="true"/>
      <parameter id="p" name="p" value="0.03" constant="true"/>
      <parameter id="Si" name="Si" value="0.0005" constant="true"/>
      <parameter id="u0" name="u0" value="0.0333" constant="true"/>
    </listOfParameters>
    <listOfRules>
      <rateRule variable="y_1">
        <math xmlns="http://www.w3.org/1998/Math/MathML">
          <apply>
            <minus/>
            <ci> u0 </ci>
            <apply>
              <times/>
              <apply>
                <plus/>
                <ci> C </ci>
                <apply>
                  <times/>
                  <ci> Si </ci>
                  <ci> y_2 </ci>
                </apply>
              </apply>
              <ci> y_1 </ci>
            </apply>
          </apply>
        </math>
      </rateRule>
      <rateRule variable="y_2">
        <math xmlns="http://www.w3.org/1998/Math/MathML">
          <apply>
            <minus/>
            <apply>
              <times/>
              <ci> p </ci>
              <ci> y_3 </ci>
              <apply>
                <divide/>
                <cn type="integer"> 1 </cn>
                <apply>
                  <plus/>
                  <cn type="integer"> 1 </cn>
                  <apply>
                    <power/>
                    <apply>
                      <divide/>
                      <ci> alpha </ci>
                      <ci> y_1 </ci>
                    </apply>
                    <cn type="integer"> 2 </cn>
                  </apply>
                </apply>
              </apply>
            </apply>
            <apply>
              <times/>
              <ci> gamma </ci>
              <ci> y_2 </ci>
            </apply>
          </apply>
        </math>
      </rateRule>
      <rateRule variable="y_3">
        <math xmlns="http://www.w3.org/1998/Math/MathML">
          <apply>
            <times/>
            <ci> y_3 </ci>
            <apply>
              <minus/>
              <apply>
                <times/>
                <ci> muplus </ci>
                <apply>
                  <divide/>
                  <cn type="integer"> 1 </cn>
                  <apply>
                    <plus/>
                    <cn type="integer"> 1 </cn>
                    <apply>
                      <power/>
                      <apply>
                        <divide/>
                        <cn> 8.4 </cn>
                        <ci> y_1 </ci>
                      </apply>
                      <cn> 1.7 </cn>
                    </apply>
                  </apply>
                </apply>
              </apply>
              <apply>
                <times/>
                <ci> muminus </ci>
                <apply>
                  <divide/>
                  <cn type="integer"> 1 </cn>
                  <apply>
                    <plus/>
                    <cn type="integer"> 1 </cn>
                    <apply>
                      <power/>
                      <apply>
                        <divide/>
                        <ci> y_1 </ci>
                        <cn> 4.8 </cn>
                      </apply>
                      <cn> 8.5 </cn>
                    </apply>
                  </apply>
                </apply>
              </apply>
            </apply>
          </apply>
        </math>
      </rateRule>
    </listOfRules>
  </model>
</sbml>
