# Supplementary material for: Dynamical compensation in physiological circuits
Source: Mol Syst Biol. 2016 Nov 8;12(11):886. doi: 10.15252/msb.20167216 (PMC5147051; doi:10.15252/msb.20167216)
Supplement: Supplementary file 3 — Code EV1 [file MSB-12-886-s003.zip › ComputerModelEV1/README]

------------------------------

function full
% parameter values
% time is in minutes
tspan=[0 300];
xzero=[5.4;10.34;322];
% parameter values  (Time is in minutes)
u0 = 0.0333;
C = 0.001;
Si = 0.0005;
p = 0.03;
alpha = 7.85;
gamma = 0.3;
muplus = 0.000014583;
muminus = 0.000017361;
[t,y]=ode45(@g,tspan,xzero);
figure
plot(t,y(:,1))


function y=g(t,x)
y=[u0 - (C+Si*x(2))*x(1); p*x(3)*(1/(1+(alpha/x(1))^2))-gamma*x(2); x(3)*(muplus*(1/(1+(8.4/x(1))^1.7)) - muminus*(1/(1+(x(1)/4.8)^8.5)))];

end


end
